# Supplementary material for: Colloidal Crystal Films with Narrow Reflection Bands by Hot-Pressing of Polymer-Grafted Silica Particles
Source: Polymers (Basel). 2022 Nov 27;14(23):5157. doi: 10.3390/polym14235157 (PMC9736521; doi:10.3390/polym14235157)
Supplement: Supplementary file 1 [file polymers-14-05157-s001.zip]

Archive with 1 entries (1 files):
- polymers-2069026-supplementary.pdf
